# Supplementary material for: Azospirillum brasilense as a Bioinoculant to Alleviate the Effects of Salinity on Quinoa Seed Germination
Source: Plants (Basel). 2025 Dec 16;14(24):3829. doi: 10.3390/plants14243829 (PMC12736936; doi:10.3390/plants14243829)
Supplement: Supplementary file 1 [file plants-14-03829-s001.zip]

Archive with 1 entries (1 files):
- plants-3797206-supplementary.html
